# Supplementary material for: Identification of C. elegans ASNA-1 domains and tissue requirements that differentially influence platinum sensitivity and growth control
Source: PLoS Genet. 2022 Dec 8;18(12):e1010538. doi: 10.1371/journal.pgen.1010538 (PMC9803280; doi:10.1371/journal.pgen.1010538)
Supplement: S1 Table — (XLSX) [file pgen.1010538.s015.xlsx]

## Sheet: Title page
	Identification of C. elegans ASNA-1 domains and tissue requirements that differentially influence platinum sensitivity and growth control
	Dorota Raj1, Agnieszka Podraza-Farhanieh1, Pablo Gallego2,#, Gautam Kao1,* and Peter Naredi,1,3,*
	1Department of Surgery, Institute of Clinical Sciences, Sahlgrenska Academy, University of Gothenburg, SE413 45 Gothenburg, Sweden
	2Department of Medical Biochemistry and Cell Biology, University of Gothenburg, SE405 30 Gothenburg, Sweden
	3Department of Surgery, Sahlgrenska University Hospital, SE413 45 Gothenburg, Sweden
	*Corresponding authors: peter.naredi@gu.se; gautam.kao@gu.se
	#Current address: Discovery Sciences, BioPharmaceuticals R&D, AstraZeneca, Gothenburg, Sweden

## Sheet: S1_Table
	Strain	Allele	Mutation	Effect	Total number of missense mutations in strain	Conserved in human	Conserved amino acid in human
	VC40357	gk592672	C -> T	A63V	145	Yes	A82
	VC20172	gk181015	C -> T	L253F	75	Yes	L261
	VC40121	gk472686	A -> C	N266T	98	Yes	N274
	VC40131	gk477176	G -> A	G113E	242	No	-
	VC40531	gk680952	C -> T	A289V	322	No	-
	VC40833	gk838146	G -> A	S65N	351	No	-
	VC40546	gk687101	G -> A	D230N	117	Yes	D238
