# Supplementary material for: Identification of C. elegans ASNA-1 domains and tissue requirements that differentially influence platinum sensitivity and growth control
Source: PLoS Genet. 2022 Dec 8;18(12):e1010538. doi: 10.1371/journal.pgen.1010538 (PMC9803280; doi:10.1371/journal.pgen.1010538)
Supplement: S2 Table — (XLSX) [file pgen.1010538.s016.xlsx]

## Sheet: Title page
	Identification of C. elegans ASNA-1 domains and tissue requirements that differentially influence platinum sensitivity and growth control
	Dorota Raj1, Agnieszka Podraza-Farhanieh1, Pablo Gallego2,#, Gautam Kao1,* and Peter Naredi,1,3,*
	1Department of Surgery, Institute of Clinical Sciences, Sahlgrenska Academy, University of Gothenburg, SE413 45 Gothenburg, Sweden
	2Department of Medical Biochemistry and Cell Biology, University of Gothenburg, SE405 30 Gothenburg, Sweden
	3Department of Surgery, Sahlgrenska University Hospital, SE413 45 Gothenburg, Sweden
	*Corresponding authors: peter.naredi@gu.se; gautam.kao@gu.se
	#Current address: Discovery Sciences, BioPharmaceuticals R&D, AstraZeneca, Gothenburg, Sweden

## Sheet: S2_Table
Strain name	Genetic background	Transgene	Notes	Reference/Source
N2	Wild-type			CGC
VC40357	asna-1(gk592672)			[1]
VC20172	asna-1(gk181015)			[1]
VC40121	asna-1(gk472686)			[1]
VC40131	asna-1(gk477176)			[1]
VC40531	asna-1(gk680952)			[1]
VC40833	asna-1(gk838146)			[1]
VC40546	asna-1(gk687101)			[1]
PHX1544	asna-1(syb1544)/hT2(qIs48)		asna-1(ΔHis164)	[2]
GOT135	asna-1(gk592672)/hT2(qIs48)		asna-1(A63V); 13xOC of VC40357	this study
GOT142	asna-1(ok938)/hT2(qIs48)			[3]
VB1605	svIs69		daf-28p::daf-28::GFP + unc-4(+)	[3]
GOT47	asna-1(ok938)/hT2(qIs48);svIs69			this study
GOT271	asna-1(syb1544)/hT2(qIs48); svIs69			this study
GOT169	asna-1(A63V)/hT2(qIs48); svIs69			this study
TJ356	zIs356		daf-16p::daf-16a/b::GFP + rol-6(su1006)	CGC
GOT208	asna-1(ok938)/hT2(qIs48); zIs356			this study
GOT295	asna-1(syb1544)/hT2(qIs48); zIs356			this study
GOT113	asna-1(A63V)/hT2(qIs48); zIs356			this study
OD95	unc-119(ed3); ltIs37; ltIs38	ltIs37;ltIs38	ltIs37 [pie-1p::mCherry::his-58 + unc-119(+)] ltIs38 [pie-1p::GFP::PH(PLC1delta1) + unc-119(+)].	CGC
GOT436	asna-1(syb1544)/hT2(qIs48); ltIs37; ltIs38			this study
COP224	knuSi184; unc-119(ed3)	knuSi184	asna-1p::asna-1::HA::GFP::tbb-2 3’UTR; inserted on chr II at the ttTi5605 locus	this study
GOT23	asna-1(ok938)/hT2(qIs48); knuSi184			this study
GOT147	asna-1(A63V)/hT2(qIs48); knuSi184			this study
VB1428	svIs56		asna-1p::asna-1::GFP	[3]
GOT159	rawIs16		asna-1p::asna-1(A63V)::GFP; 4xOC	this study
SJ4005	zcIs4		hsp-4::GFP	CGC
GOT280	asna-1(A63V)/hT2(qIs48); zcIs4			this study
PHX2249	asna-1(syb2249)		asna-1::mNeonGeen::AID	this study
CA1200	ieSi57; unc-119(ed3)	ieSi57	pan-somatic TIR1 expression: eft-3p::TIR1::mRuby::unc-54 3'UTR + Cbr-unc-119(+)	CGC
GOT286	asna-1(syb2249);ieSi57			this study
CA1209	ieSi61 II; unc-119(ed3)	ieSi61	intestinal specific TIR1 expression: ges-1p::TIR1::mRuby::unc-54 3'UTR + Cbr-unc-119(+)	CGC
GOT425	asna-1(syb2249);ieSi61			this study
DV3805	reSi7	reSi7	neuronal-specific TIR1 expression: rgef-1p::TIR1::F2A::mTagBFP2::AID*::NLS::tbb-2 3'UTR	CGC
GOT523	asna-1(syb2249);ieSi61;reSi7			this study
GOT123	svIs135		vha-6p::gfp::sec-61.B(Y38F2AR.9) + vha-6p::mCherry::SP12	[2]
GOT138	asna-1(A63V)/hT2(qIs48); svIs135			this study
GOT352	rawEx64		vha-6p::3xFlag::sec-61.B(Y38F2AR.9)::opsin + vha-6p::mCherry::SP12; 2xOC	[2]
GOT371	asna-1(A63V)/hT2(qIs48); rawEx64			this study
VB2699	svIs136		vha-6p::mCherry::SP12	[2]
GOT148	svIs56; svIs136		asna-1p::asna-1::GFP; vha-6p::mCherry::SP12	this study
GOT180	rawIs16; svIs136		asna-1p::asna-1(A63V)::GFP; vha-6p::mCherry::SP12	this study
PHX5730	asna-1(syb5730)		asna-1::SL2::mNeonGreen::H2B	this study
			CGC: Caenorhabditis Genetics Center (https://cgc.umn.edu/)

## Sheet: References
Refereces
[1]	Thompson O, Edgley M, Strasbourger P, Flibotte S, Ewing B, Adair R, et al. The million mutation project: a new approach to genetics in Caenorhabditis elegans. Genome Res. 2013;23(10):1749–62.
[2]	Raj D, Billing O, Podraza-Farhanieh A, Kraish B, Hemmingsson O, Kao G, et al. Alternative redox forms of ASNA-1 separate insulin signaling from tail-anchored protein targeting and cisplatin resistance in C. elegans. Sci Rep. 2021;11:8678.
[3]	Kao G, Nordenson C, Still M, Rönnlund A, Tuck S, Naredi P. ASNA-1 Positively Regulates Insulin Secretion in C. elegans and Mammalian Cells. Cell. 2007;128(3):577–87.
